# Supplementary material for: Synthesis of 3D Porous Cu Nanostructures on Ag Thin Film Using Dynamic Hydrogen Bubble Template for Electrochemical Conversion of CO2 to Ethanol
Source: Nanomaterials (Basel). 2023 Feb 20;13(4):778. doi: 10.3390/nano13040778 (PMC9959227; doi:10.3390/nano13040778)
Supplement: Supplementary file 1 [file nanomaterials-13-00778-s001.zip]

Archive with 1 entries (1 files):
- nanomaterials-2102777-supplementary.pdf
